# Supplementary material for: Diversity of Glutathione S-Transferases (GSTs) in Cyanobacteria with Reference to Their Structures, Substrate Recognition and Catalytic Functions
Source: Microorganisms. 2020 May 11;8(5):712. doi: 10.3390/microorganisms8050712 (PMC7286025; doi:10.3390/microorganisms8050712)
Supplement: Supplementary file 1 [file microorganisms-08-00712-s001.zip]

Archive with 2 entries (2 files):
- microorganisms-740137-supplementary.pdf
- microorganisms-740137-supplementary.xlsx
