# Supplementary material for: Diversity of Glutathione S-Transferases (GSTs) in Cyanobacteria with Reference to Their Structures, Substrate Recognition and Catalytic Functions
Source: Microorganisms. 2020 May 11;8(5):712. doi: 10.3390/microorganisms8050712 (PMC7286025; doi:10.3390/microorganisms8050712)
Supplement: Supplementary file 1 [file microorganisms-08-00712-s001.zip › microorganisms-740137-supplementary.xlsx]

## Sheet: Sheet1
			Supplementary Table S1: Cyanobacterial GST sequences used for the construction of phylogenetic tree as shown in Figure 1
Orders	Name of the cyanobacteria		GST protein accession number and GST classes
	Organism	Strain ID	Chi	cyGSTX1	cyGSTX2	cyGSTX3	cyGSTX4	cyGSTX5	cyGSTX6	cyGSTX7	cyGSTX8	cyGSTX9	cyGSTX10	cyGSTX11
Pleurocapsales	Prochlorococcus marinus	AS9601						ABM69908.1	ABM69415.1			ABM69972.1
	Prochlorococcus marinus	MIT9202						EEE40846.1	EEE39648.1			EE39616.1
	Prochlorococcus marinus	MIT9211						ABX08501.1	ABX08056.1			ABX08669.1
	Prochlorococcus marinus	MIT9215						ABV50262.1	ABV49746.1			ABV50328.1
	Prochlorococcus marinus	MIT9301						ABO17215.1	ABO16749.1			ABO17280.1
	Prochlorococcus marinus	MIT9303						ABM78549.1				ABM79524.1
	Prochlorococcus marinus	MIT9312						ABB49627.1	ABB49175.1			ABB49691.1
	Prochlorococcus marinus	MIT9313						CAE20646.1				CAE22278.1
	Prochlorococcus marinus	MIT9515						ABM71839.1	ABM71332.1			ABM71905.1
	Prochlorococcus marinus	NATL1A						ABM75183.1	ABM74746.1			ABM75251.1
	Prochlorococcus marinus	NATL2A						AAZ57494.1	AAZ58966.1			AAZ57561.1
	Prochlorococcus marinus subsp marinus	CCMP1375						AAP99613.1	AAP99176.1			AAP99830.1
	Prochlorococcus marinus subsp pastoris	CCMP1986						CAE19025.1	CAE18569.1			CAE19089.1
	Prochloron didemni	P1
	Chroococcidiopsis sp.	PCC 6712
	Chroococcidiopsis thermalis	PCC 7203					AFY87561.1
	Pleurocapsa sp.	PCC 7319
	Pleurocapsa sp.	PCC 7327					AFY77480.1
	Stanieria cyanosphaera	PCC 7437					AFZ34443.1
	Xenococcus sp.	PCC 7305					ELS01876.1
Chroococcales	Acaryochloris sp.	CCMEE5410	WP_029315174.1	WP_010480931.1, WP_010482156.1, WP_010469593.1		WP_029315629.1		WP_010472817.1		WP_010476261.1
	Acaryochloris marina	MBIC11017 (T)	ABW30303.1	ABW26267.1, ABW27266.1, ABW26219.1		ABW25903.1		ABW25809.1		ABW30842.1
	Chamaesiphon minutus	PCC 6605											X10 (2)
	Crocosphaera watsonii	WH 0003		EHJ12539.1, EHJ09519.1			EHJ11743.1	EHJ11617.1
	Crocosphaera watsonii	WH 8501		EAM50648.1			EAM48084.1	EAM49760.1
	Cyanobacterium aponinum	PCC 10605 (T)
	Cyanobacterium stanieri	PCC 7202 (T)
	Cyanobium gracile	PCC 6307 (T)
	Cyanobium sp.	PCC 7001							EDY38494.1	EDY39261.1
	Cyanothece sp.	ATCC 51142		ACB54049.1		ACB50527.1, ACB49826.1	ACB49526.1
	Cyanothece sp.	ATCC 51472		WP_009543256.1		WP_009544007.1,WP_009546559.1	WP_009543034.1
	Cyanothece sp.	CCY 0110		EAZ92833.1		EAZ91386.1	EAZ90975.1
	Cyanothece sp.	PCC 7424		ACK69287.1				ACK72423.1		ACK69113.1
	Cyanothece sp.	PCC 7425	ACL44747.1	ACL42746.1		ACL42894.1				ACL44938.1
	Cyanothece sp.	PCC 7822			ADN15851.1			ADN17783.1
	Cyanothece sp.	PCC 8801	ACK68042.1		ACK66483.1	ACK65447.1	ACK64934.1	ACK66165.1		ACK67701.1
	Cyanothece sp.	PCC 8802	ACV02942.1		ACV02449.1	ACV00338.1	ACU99816.1	ACV01068.1		ACV02602.1
	Dactylococcopsis salina	PCC 8305
	Geminocystis herdmanii	PCC 6308 (T)
	Gloeobacter violaceus	PCC 7421 (T)		BAC92313.1, BAC89643.1	BAC89833.1	BAC90638.1
	Gloeocapsa sp.	PCC 73106
	Gloeocapsa sp.	PCC 7428	AFZ31101.1	AFZ32365.1	AFZ30149.1		AFZ33013.1
	Halothece sp.	PCC 7418
	Microcystis aeruginosa	NIES-843					BAG01407.1
	Microcystis aeruginosa	PCC 7806					WP_002798699.1
	Synechococcus elongatus	PCC 6301
	Synechococcus elongatus	PCC 7942
	Synechococcus sp.	BL107	EAU72064.1						EAU70839.1
	Synechococcus sp.	CB0101	WP_010309162.1					WP_010309713.1	WP_010311514.1
	Synechococcus sp.	CB0205	WP_010317379.1					WP_029626378.1
	Synechococcus sp.	CC9311	ABI45501.1, ABI45677.1						ABI45165.1
	Synechococcus sp.	CC9605	ABB35528.1					ABB34733.1	ABB36080.1
	Synechococcus sp.	CC9902	ABB25828.1						ABB25315.1
	Synechococcus sp.	JA-2-3B
	Synechococcus sp.	JA-3-3Ab
	Synechococcus sp.	PCC 6312
	Synechococcus sp.	PCC 7002	ACB00752.1				ACA98133.1
	Synechococcus sp.	PCC 7335		EDX86611.1			EDX86158.1	EDX87637.1		EDX86562.1
	Synechococcus sp.	PCC 7336
	Synechococcus sp.	PCC 7502
	Synechococcus sp.	RCC307	CAK29207.1					AK28398.1	CAK27186.1
	Synechococcus sp.	RS9916	EAU74020.1						EAU74953.1
	Synechococcus sp.	RS9917	EAQ69381.1						EAQ68244.1
	Synechococcus sp.	WH 5701	EAQ73888.1						EAQ75307.1
	Synechococcus sp.	WH 7803						CAK23246.1
	Synechococcus sp.	WH 7805
	Synechococcus sp.	WH 8016	EHA63200.1, EHA63210.1					EHA63989.1	EHA60639.1
	Synechococcus sp.	WH 8102	CAE07372.1
	Synechococcus sp.	WH 8109	AHF63273.1					AHF64066.1	AHF64755.1
	Synechocystis sp.	PCC 6803	gAGF52566.1, BAA10274.1				AGF53332.1, BAA18783.1
	Synechocystis sp.	PCC 7509
	Thermosynechococcus elongatus	BP-1	BAC07760.1
	Unicellular cyanobacterium	UCYN-A
Oscillatoriales	Arthrospira maxima	CS-328								ZP_03273259.1
	Arthrospira platensis	NIES-39								dbj_BAI90893.1
	Arthrospira platensis	Paraca
	Arthrospira sp.	PCC 8005
	Microcoleus chthonoplastes	PCC 7420	ZP_05028396.1		ZP_05029716.1		ZP_05030596.1			ZP_05023192.1, ZP_05023535.1
	Crinalium epipsammum	PCC 9333	YP_007142429.1	YP_117144279.1			YP_007144213.1
	Geitlerinema sp.	PCC 7105
	Geitlerinema sp.	PCC 7407	YP_007110262.1				YP_007109511.1
	Leptolyngbya boryana	PCC 6306
	Leptolyngbya sp.	PCC 6406
	Leptolyngbya sp.	PCC 7375		EKV03020.1	EKV00968.1	EKU98739.1	EKU99303.1			EKV01940.1, EKV01215.1
	Leptolyngbya sp.	PCC 7376	YP_007070668.1	YP_117072068.1, YP_007072527.1,YP_007070465.1	YP_007071377.1	YP_007073335.1	YP_007071019.1
	Lyngbya sp.	CCY 8106	ZP_01624258.1		ZP_01623833.1	ZP_01624398.1
	Microcoleus sp.	PCC 7113
	Microcoleus vaginatus FGP-2	PCC 6306	ZP_08494495.1	ZP_08491477.1	ZP_08492755.1	ZP_08495524.1
	Moorea producta	3L (T)		ZP_08426118.1, ZP_08428260.1	ZP_08426106.1, ZP_08425868.1		ZP_08431935.1			ZP_08428105.1, ZP_08429320.1
	Nodosilinea nodulosa	PCC 7104
	Oscillatoria acuminata	PCC 6304	YP_007089052.1	YP_007087033.1	YP_007085736.1	YP_007086911.1	YP_007088084.1			YP_007086722.1, YP_007086230.1
	Oscillatoria formosa	PCC 6407
	Oscillatoria nigro-viridis	PCC 7112	AFZ07944.1	AFZ08696.1	AFZ05174.1	AFZ09100.1
	Oscillatoria sp.	PCC 10802
	Oscillatoria sp.	PCC 6506	ZP_07108721.1		ZP_07109443.1
	Prochlorothrix hollandica	PCC 9006 (T)
	Pseudanabaena sp.	PCC 6802
	Pseudanabaena sp.	PCC 7367	YP_007102496.1	YP_117102497.1		YP_007103668.1
	Pseudanabaena sp.	PCC 7429
	Spirulina major	PCC 6313
	Spirulina subsalsa	PCC 9445
	Trichodesmium erythraeum	IMS101		YP_722128.1						YP_722307.1, YP_723969.1
Nostocales	Anabaena cylindrica	PCC 7122	AFZ58937.1	AFZ60738.1			AFZ56048.1	AFZ56897.1						AFZ56836.1
	Anabaena sp.	PCC 7108	WP_016951798.1	WP_016948983.1
	Anabaena variabilis	ATCC 29413	ABA21624.1	ABA24290.1	ABA19917.1, ABA22098.1	ABA23498.1	ABA21529.1				ABA24603.1		ABA24595.1	ABA24608.1
	Calothrix parietina	PCC 6303	WP_015200430.1		WP_015199423.1, WP_015196178.1	WP_015199867.1	WP_015200271.1							WP_015196070.1
	Calothrix sp.	PCC 7103						WP_019493801.1
	Calothrix sp.	PCC 7507	AFY31892.1	AFY34367.1	AFY33396.1	AFY30696.1	AFY36017.1				AFY30729.1		AFY31520.1	AFY34846.1
	Cylindrospermopsis raciborskii	CS-505	EFA69839.1				EFA69742.1						EFA69058.1
	Cylindrospermum stagnale	PCC 7417	AFZ24391.1	AFZ24681.1										AFZ24818.1
	Microchaete sp.	PCC 7126	WP_017654457.1				WP_017654996.1
	Nodularia spumigena	CCY 9414	AHJ26853.1	AHJ30189.1		AHJ30476.1	AHJ28082.1	AHJ27526.1
	Nostoc azollae	708			ADI65855.1		ADI63691.1
	Nostoc punctiforme	PCC 73102	gACC83087.1	ACC84541.1	ACC84373.1	ACC81931.1	ACC82471.1	ACC84203.1			ACC80919.1		ACC84022.1	ACC81055.1
	Nostoc sp.	PCC 7107	AFY45453.1	AFY42047.1	AFY44217.1	AFY42313.1	AFY41306.1	AFY44892.1			AFY45795.1		AFY45788.1
	Nostoc sp.	PCC 7120	BAB76360.1	BAB73081.1	BAB73444.1, BAB76269.1	BAB74894.1	BAB75497.1	BAB76601.1
	Nostoc sp.	PCC 7524	AFY50819.1	AFY48873.1	AFY48049.1, AFY47517.1	AFY46407.1	AFY49278.1
	Raphidiopsis brookii	D9	EFA72938.1				EFA74343.1				EFA72196.1		EFA72197.1
	Rivularia sp.	PCC 7116	AFY56201.1	AFY58885.1	AFY54772.1, AFY57025.1	AFY56397.1	AFY55783.1	AFY55354.1
	Scytonema hofmanni	UTEX_B_1581		WP_029637156.1
Stigonematales	Fischerella sp.	JSC-11	EHC08735.1	EHC14824.1	EHC17925.1
	Fischerella sp.	PCC 9339		WP_017313173.1	WP_017312588.1
	Fischerella sp.	PCC 9431	WP_026720864.1		WP_026720258.1, WP_026720913.1	WP_026721183.1	gWP_026720976.1
	Fischerella sp.	PCC 9605	WP_026731352.1	WP_026731707.1	WP_026733976.1, WP_026734248.1	WP_026732187.1	WP_026731584.1
	Mastigocladopsis repens	PCC 10914	WP_017316977.1	WP_017314797.1	WP_017316603.1, WP_017316145.1	WP_017318817.1	WP_017317539.1
	Unidentified cyanobacterium	PCC 7702	WP_017322496.1	WP_017319532.1		WP_017322214.1	WP_017323482.1
	Total number of identified cyGST		55	47	37	31	43	36	23	20	5	13	6	6
